# Supplementary material for: Prognostic Value of High-Density Lipoprotein Cholesterol in Patients with Overt Hepatic Encephalopathy
Source: Biomedicines. 2024 Aug 6;12(8):1783. doi: 10.3390/biomedicines12081783 (PMC11351328; doi:10.3390/biomedicines12081783)
Supplement: Supplementary file 1 [file biomedicines-12-01783-s001.zip]

Archive with 1 entries (1 files):
- biomedicines-3107357-supplementary.pdf
